# Supplementary material for: Synthesis and Dynamic Behavior of Ce(IV) Double-Decker Complexes of Sterically Hindered Phthalocyanines
Source: Molecules. 2024 Feb 17;29(4):888. doi: 10.3390/molecules29040888 (PMC10891708; doi:10.3390/molecules29040888)
Supplement: Supplementary file 1 [file molecules-29-00888-s001.zip]

Archive with 1 entries (1 files):
- molecules-2860874-supplementary.pdf
